# Supplementary material for: A Population-Based Study of SARS-CoV-2 IgG Antibody Responses to Vaccination in Manitoba
Source: Vaccines (Basel). 2024 Sep 26;12(10):1095. doi: 10.3390/vaccines12101095 (PMC11511381; doi:10.3390/vaccines12101095)
Supplement: Supplementary file 1 [file vaccines-12-01095-s001.zip]

Archive with 1 entries (1 files):
- vaccines-3012396-supplementary.pdf
